# Supplementary material for: The Advantaged Salt Inducible Suaeda salsa SsNRT2.5 and Its Promoter Significantly Enhance Nitrate Transport Efficiency and Salt Tolerance in Transgenic Arabidopsis and Rice
Source: Plant Biotechnol J. 2026 Mar 10;24(6):4084–101. doi: 10.1111/pbi.70600 (PMC13205868; doi:10.1111/pbi.70600)
Supplement: Supplementary file 10 — Table S2: Analysis results of cis‐acting elements in the promoter of Suaeda salsa SsNRT2.5 gene (ProSsNRT2.5) and Arabidopsis thaliana AtNRT2.5 gene (ProAtNRT2.5). [file PBI-24-4084-s001.xlsx]

## Sheet: Sheet1
Table S1 SsNRT2.5 and AtNRT2.5 genes and their promoter
Name	Sequence
SsNRT2.5 gene from RNA sequencing	CAAAACTTGCTTATCTATTACAAAACAAAAGTATATATCTTTATATATAAGAGCCATTGTATTCACAAATAACCACCAAATAAAACTACCCAAAGTCAAGTAGAGTGATCATGACATCCACAAACAACGGAGGAATGAATGTTGAGTTTGAAACAAAAAAGTTTGTTCTTCCAGTAGATTCTGAGAATAAGGCCACAATTTTCCCACTCTTTTCAGTAGCAAAGCCTCATATGCAGGCGTTTCATCTTAGTTGGTTTCAATTCTTTGCTTGTTTTCTAGCCACTTTTGCTGCTGCACCCCTGCTTCCTATCATCCGTGATAACCTCGACCTCACTGCCACTGACATTGGCAATGCTGGGATAGGGTCAGTCTCTGGGGCTGTCTTTGCTCGTCTTGTCT…
SsNRT2.5 gene	ATGACATCCACAAACAACGGAGGAATGAATGTTGAGTTTGAAACAAAAAAGTTTGTTCTTCCAGTAGATTCTGAGAATAAGGCCACAATTTTCCCACTCTTTTCAGTAGCAAAGCCTCATATGCAGGCGTTTCATCTTAGTTGGTTTCAATTCTTTGCTTGTTTTCTAGCCACTTTTGCTGCCGCTCCCCTGCTTCCTATCATCCGTGATAACCTCGACCTCACTGCCACTGACATTGGCAATGCTGGGATAGGGTCAGTCTCTGGGGCTGTCTTTGCTCGTCTTGTCTTGGGTACCGCCTGTGACTTGACAGGACCTCGACTGGCCTCATCAACCATCAGTCTCCTTACTGTACCTGCAGTTTACATGTCTGCTATAGCAAACTCACCCGCAACATTC…
SsNRT2.5 promoter	agaatggcacaagattgtatgttgccaaaaattaacctgtaagtcataagttgtactattttgatttttcgatctaataatttacggataaaactatgtcgaatgagctgatgaagataaggtaaggtaaggtaaggtaatcatccctacccaaaaatttcttcaatgagtttcacttttaacattataatcttacagttttaagaaatattacttaccactagatcaaatcttaattggtaatgactaataaattactccatatgaataataatttgtgacgatatatagaaaagtaccttaaagtatttgatttttattttaaaatcaagttgcttcccctaaaaaaaaaaaaaaaattggaatgcttgattgataatacaaatttgtcgtttcaat…
AtNRT2.5 gene	ATGGAGGTCGAAGGCAAAGGAGGAGAAGCTGGAACCACCACCACAACCGCACCTCGGAGGTTCGCACTTCCGGTGGACGCGGAGAACAAAGCAACAACTTTCCGACTATTCTCAGTCGCTAAACCTCACATGAGAGCTTTCCATCTCTCATGGTTTCAATTCTTTTGCTGCTTCGTCTCCACTTTCGCAGCTCCGCCTCTCCTCCCTGTTATCCGTGAAAATCTTAACCTCACCGCCACCGACATCGGAAACGCCGGAATAGCCTCTGTCTCCGGCGCTGTTTTCGCTCGTATCGTCATGGGCACGGCATGTGATCTTTTCGGTCCACGTCTAGCCTCCGCCGCTTTGACGCTCTCCACCGCTCCCGCCGTCTATTTCACCGCCGGGATAAAGTCTCCG…
AtNRT2.5 promoter	gttttcatttttcaaggaacatttaacataaaacgactattaattgatatcataaattttgtcttttctattttgaaaatgttactttatgcaatagataaacttaatgtgtaagccatcgaaatcgatgaaaaaaaaattcaaaaacaggatttttttgttttgaaaatcttccaaatctctataaacattataaatagcaaaaaaaaaaagagaaatatatatatatatatatatatatatatatatatatatgattcaaaagattttcaaaacagaaaatatatctttttcgagtttatctctttcatcgagttcgatgactatcaacttaaacattaagtttttatctagtgcatatagtgatatttacataagagaaaaacaaattttgtggta…
